# Supplementary material for: A Sphincter-like Function of Pulmonary Vein Ostia in Normal and Atrial Fibrillation Subjects
Source: J Cardiovasc Dev Dis. 2025 May 28;12(6):203. doi: 10.3390/jcdd12060203 (PMC12194796; doi:10.3390/jcdd12060203)
Supplement: Supplementary file 1 [file jcdd-12-00203-s001.zip]

Archive with 1 entries (1 files):
- jcdd-3547963-supplementary.mp4
